# Supplementary material for: A new rauisuchid (Archosauria, Pseudosuchia) from the Upper Triassic (Norian) of New Mexico increases the diversity and temporal range of the clade
Source: PeerJ. 2016 Sep 6;4:e2336. doi: 10.7717/peerj.2336 (PMC5018681; doi:10.7717/peerj.2336)
Supplement: Supplemental Information 2 — Conducted using PAUP* version 4.0b10. [file peerj-04-2336-s002.zip]

Archive with 3 entries (2 files):
- FinalRun3VivhEJLMar3.nex
- __MACOSX/
- __MACOSX/._FinalRun3VivhEJLMar3.nex
