# Supplementary material for: A new rauisuchid (Archosauria, Pseudosuchia) from the Upper Triassic (Norian) of New Mexico increases the diversity and temporal range of the clade
Source: PeerJ. 2016 Sep 6;4:e2336. doi: 10.7717/peerj.2336 (PMC5018681; doi:10.7717/peerj.2336)
Supplement: Supplemental Information 3 — including the strict consensus, analysis without the ilia of Rauisuchus, analysis without Teratosaurus, and analysis without the referred material of Vivaron. [file peerj-04-2336-s003.zip]

Archive with 11 entries (8 files):
- tre files/
- tre files/Rauisuchusiliaremoved.tre
- __MACOSX/
- __MACOSX/tre files/
- __MACOSX/tre files/._Rauisuchusiliaremoved.tre
- tre files/Strictconsensus.tre
- __MACOSX/tre files/._Strictconsensus.tre
- tre files/Teratosaurusremoved.tre
- __MACOSX/tre files/._Teratosaurusremoved.tre
- tre files/Vivaronholotypeonly.tre
- __MACOSX/tre files/._Vivaronholotypeonly.tre
