# Supplementary material for: A new rauisuchid (Archosauria, Pseudosuchia) from the Upper Triassic (Norian) of New Mexico increases the diversity and temporal range of the clade
Source: PeerJ. 2016 Sep 6;4:e2336. doi: 10.7717/peerj.2336 (PMC5018681; doi:10.7717/peerj.2336)
Supplement: Supplemental Information 3 — including the strict consensus, analysis without the ilia of Rauisuchus, analysis without Teratosaurus, and analysis without the referred material of Vivaron. [file peerj-04-2336-s003.zip › tre files/Vivaronholotypeonly.tre]

#NEXUS 

Begin trees;  [Treefile saved Thursday, June 30, 2016 at 8:57:34 AM Eastern Daylight Time]
[!
>Consensus of 3240 trees
>
>Source of trees from which consensus(es) calculated...
>Heuristic search settings:
>  Optimality criterion = parsimony
>    Character-status summary:
>      Of 413 total characters:
>        19 characters are of type 'ord' (Wagner)
>        394 characters are of type 'unord'
>        All characters have equal weight
>        1 character is constant
>        4 variable characters are parsimony-uninformative
>        Number of parsimony-informative characters = 408
>    Gaps are treated as "missing"
>    Multistate taxa interpreted as uncertainty
>  Starting tree(s) obtained via stepwise addition
>    Addition sequence: random
>    Number of replicates = 1000
>    Starting seed = 1091762138
>    Number of trees held at each step = 1
>  Branch-swapping algorithm: tree-bisection-reconnection (TBR) with reconnection limit = 8
>    Steepest descent option not in effect
>  Initial 'Maxtrees' setting = 12100 (will be auto-increased by 100)
>  Branches collapsed (creating polytomies) if minimum branch length is zero ("amb-")
>  'MulTrees' option in effect
>  No topological constraints in effect
>  Trees are unrooted
>
>Heuristic search completed
>  Total number of rearrangements tried = 7564447237
>  Score of best tree(s) found = 1286
>  Number of trees retained = 3240
>  Time used = 03:56:37 (CPU time = 03:56:08.4)
]
	tree Strict = [&U] (Mesosuchus_browni,Prolacerta_broomi,((Archosaurus_rossicus,Proterosuchus_fergusi),(Erythrosuchus_africanus,(Vancleavea_campi,((Chanaresuchus_bonapartei,Tropidosuchus_romeri),(Euparkeria_capensis,((Parasuchus_hislopi,(Smilosuchus_gregorii,Pseudopalatus_pristinus)),(((Gracilisuchus_stipanicicorum,Turfanosuchus_dabanensis,(Revueltosaurus_callenderi,((Stagonolepis_robertsoni,Longosuchus_meadei),Aetosaurus_ferratus)),(Ticinosuchus_ferox,((Qianosuchus_mixtus,((Xilousuchus_sapingensis,Arizonasaurus_babbitti),((Poposaurus_gracilis_holotype,Poposaurus_gracilis_yale),(Lotosaurus_adentus,(Sillosuchus_longicervix,(Effigia_okeeffeae,Shuvosaurus_inexpectatus)))))),(Combined_Prestosuchus,(Saurosuchus_galilei,((((CM_73372,(Hesperosuchus_agilis,Dromicosuchus_grallator,'Hesperosuchus "agilis"',((Dibothrosuchus_elaphros,Terrestrisuchus_gracilis,(Litargosuchus_leptorhynchus,(Kayentasuchus_walkeri,(Orthosuchus_stormbergi,Alligator_mississippiensis,(Protosuchus_haughtoni,Protosuchus_richardsoni))))),Sphenosuchus_acutus))),(Rauisuchus_tiradentes,Polonosuchus_silesiacus,Postosuchus_kirkpatricki,Postosuchus_alisonae,Vivaron_haydeni,Teratosaurus_suevicus)),Fasolasuchus_tenax),Batrachotomus_kuperferzellensis)))))),(Ornithosuchus_longidens,Riojasuchus_tenuisceps)),((Eudimorphodon_ranzii,Dimorphodon_macronyx),((Lagerpeton_chanarensis,(Dromomeron_gregorii,Dromomeron_romeri)),(Marasuchus_lilloensis,(((Asilisaurus_kongwe,(Eucoelophysis_baldwini,(Sacisaurus_agudoensis,Silesaurus_opolensis))),'Lewisuchus/Pseudolagosuchus'),((Eocursor_parvus,(Pisanosaurus_mertii,Heterodontosaurus_tucki),Lesothosaurus_diagnosticus,Scutellosaurus_lawleri),((Herrerasaurus_ischigualastensis,(Staurikosaurus_pricei,(Eoraptor_lunensis,(Tawa_hallae,(Coelophysis_bauri,(Dilophosaurus_wetherelli,(Allosaurus_fragilis,Velociraptor_mongoliensis))))))),(Saturnalia_tupiniquim,(Plateosaurus_engelhardti,Efraasia_minor))))))))))))))));
end;
